# Supplementary material for: Cellular Chaperone Function of Intrinsically Disordered Dehydrin ERD14
Source: Int J Mol Sci. 2021 Jun 8;22(12):6190. doi: 10.3390/ijms22126190 (PMC8230022; doi:10.3390/ijms22126190)
Supplement: Supplementary file 1 [file ijms-22-06190-s001.zip]

Archive with 1 entries (1 files):
- ijms-1216138-supplementary.pdf
